# Supplementary material for: An artificial neuromuscular junction for enhanced reflexes and oculomotor dynamics based on a ferroelectric CuInP2S6/GaN HEMT
Source: Sci Adv. 2023 Sep 22;9(38):eadh9889. doi: 10.1126/sciadv.adh9889 (PMC10516496; doi:10.1126/sciadv.adh9889)
Supplement: Supplementary file 2 — Movies S1 and S2 [file sciadv.adh9889_movies_s1_and_s2.zip]

Archive with 2 entries (2 files):
- adh9889_Movie_S1.mp4
- adh9889_Movie_S2.mp4
